# Supplementary material for: Shifts of Leaf Litter-Induced Plant-Soil Feedback from Negative to Positive Driven by Ectomycorrhizal Symbiosis between Quercus ilex and Pisolithus arrhizus
Source: Microorganisms. 2023 May 25;11(6):1394. doi: 10.3390/microorganisms11061394 (PMC10300854; doi:10.3390/microorganisms11061394)
Supplement: Supplementary file 1 [file microorganisms-11-01394-s001.zip]

Archive with 1 entries (1 files):
- microorganisms-2404137-supplementary.pdf
